# Supplementary material for: Genetic architecture of cowpea domestication: QTL mapping and comparison shed new light on the dual domestication events
Source: G3 (Bethesda). 2025 Oct 17;16(1):jkaf248. doi: 10.1093/g3journal/jkaf248 (PMC12774598; doi:10.1093/g3journal/jkaf248)
Supplement: jkaf248_Supplementary_Data [file jkaf248_supplementary_data.zip]

Archive with 4 entries (4 files):
- Supplemental_Material_G3-2025-406133(2).pdf
- Supplemental_Material_G3-2025-406133(3).pdf
- Supplemental_Material_G3-2025-406133.pdf
- Supplemental_Material_Legends_G3-2025-406133.docx
